# Supplementary material for: EcoTILLING in Capsicum species: searching for new virus resistances
Source: BMC Genomics. 2010 Nov 12;11:631. doi: 10.1186/1471-2164-11-631 (PMC3091766; doi:10.1186/1471-2164-11-631)
Supplement: Additional file 1 — Capsicum spp. accessions analysed by EcoTILLING and their haplotypes eIF4E and eIF(iso)4E. Accession number, country, species and haplotype variants of the eIF4E and eIF(iso)4E genes for all accessions analysed by EcoTILLING. [file 1471-2164-11-631-S1.CSV]

Accession	Country	Species	eIF4E Haplotype	eIF(iso)4E Haplotype
CDP000620	Bolivia	C. annuum	eIF4E_F3	eIF(iso)4E_D1
CDP001342	Bolivia	C. annuum	eIF4E_B1	eIF(iso)4E_C1
CDP006311	Bolivia	C. annuum	eIF4E_A1	eIF(iso)4E_C1
CDP005617	Spain (Canary Islands)	C. annuum	eIF4E_E1	eIF(iso)4E_D1
CDP002683	Spain (Canary Islands)	C. annuum	eIF4E_E1	eIF(iso)4E_D1
CDP004666	Spain (Canary Islands)	C. annuum	eIF4E_E1	eIF(iso)4E_C1
CDP000458	Spain (Canary Islands)	C. annuum	eIF4E_E1	eIF(iso)4E_C1
CDP003351	Spain (Canary Islands)	C. annuum	eIF4E_E1	eIF(iso)4E_C1
CDP009414	Spain (Canary Islands)	C. annuum	eIF4E_B1	eIF(iso)4E_C1
CDP007637	Spain (Canary Islands)	C. annuum	eIF4E_B1	eIF(iso)4E_C1
CDP009549	Spain (Canary Islands)	C. annuum	eIF4E_B1	eIF(iso)4E_C1
CDP004547	Spain (Canary Islands)	C. annuum	eIF4E_E1	eIF(iso)4E_D1
CDP001135	Spain (Canary Islands)	C. annuum	eIF4E_E1	eIF(iso)4E_D1
CDP002657	Spain (Canary Islands)	C. annuum	eIF4E_B1	eIF(iso)4E_D1C1
CDP006114	Spain (Canary Islands)	C. annuum	eIF4E_E1	eIF(iso)4E_C1
CDP009074	Spain (Canary Islands)	C. annuum	eIF4E_E1	eIF(iso)4E_C1
CDP001547	Spain (Canary Islands)	C. annuum	eIF4E_B1	eIF(iso)4E_C1
CDP001246	Spain (Canary Islands)	C. annuum	eIF4E_B1	eIF(iso)4E_D1
CDP009688	Spain (Canary Islands)	C. annuum	eIF4E_B1	eIF(iso)4E_D1C1
CDP007968	Chile	C. annuum	eIF4E_B1	eIF(iso)4E_C1
CDP004928	Ecuador	C. annuum	eIF4E_B1	eIF(iso)4E_C1
CDP004647	Ecuador	C. annuum	eIF4E_B1	eIF(iso)4E_C1
CDP007011	Ecuador	C. annuum	eIF4E_A1	eIF(iso)4E_C1
CDP002490	Ecuador	C. annuum	eIF4E_B1	eIF(iso)4E_D1
CDP004354	Ecuador	C. annuum	eIF4E_E1	eIF(iso)4E_C1
CDP008431	Ecuador	C. annuum	eIF4E_B1	eIF(iso)4E_D1
CDP005444	Ecuador	C. annuum	eIF4E_A1	eIF(iso)4E_C1
CDP006433	Ecuador	C. annuum	eIF4E_E1	eIF(iso)4E_C1
CDP005730	Ecuador	C. annuum	eIF4E_B1	eIF(iso)4E_C1
CDP006188	Peru	C. annuum	eIF4E_A1	eIF(iso)4E_C1
CDP007530	Bolivia	C. baccatum	eIF4E_F1	eIF(iso)4E_A1
CDP004710	Bolivia	C. baccatum	eIF4E_Q1	eIF(iso)4E_C4
CDP009326	Bolivia	C. baccatum	eIF4E_F1	eIF(iso)4E_A1
CDP005775	Bolivia	C. baccatum	eIF4E_L1F1	eIF(iso)4E_A1
CDP004131	Bolivia	C. baccatum	eIF4E_N1	eIF(iso)4E_F1
CDP009965	Bolivia	C. baccatum	eIF4E_Q1	eIF(iso)4E_C4
CDP001148	Bolivia	C. baccatum	eIF4E_N1Q1	eIF(iso)4E_C4
CDP002854	Bolivia	C. baccatum	eIF4E_N1	eIF(iso)4E_C4
CDP004461	Bolivia	C. baccatum	eIF4E_Q1F1	eIF(iso)4E_C3
CDP004865	Bolivia	C. baccatum	eIF4E_N1	eIF(iso)4E_A1
CDP002428	Bolivia	C. baccatum	eIF4E_N1	eIF(iso)4E_C4
CDP000467	Bolivia	C. baccatum	eIF4E_N1	eIF(iso)4E_C4
CDP001494	Bolivia	C. baccatum	eIF4E_N1	eIF(iso)4E_C4
CDP008578	Bolivia	C. baccatum	eIF4E_O1F1	eIF(iso)4E_C4
CDP003981	Bolivia	C. baccatum	eIF4E_Q1Sh1	eIF(iso)4E_C4
CDP009334	Bolivia	C. baccatum	eIF4E_O1	eIF(iso)4E_C4
CDP007575	Bolivia	C. baccatum	eIF4E_Q1	eIF(iso)4E_C4
CDP005929	Bolivia	C. baccatum	eIF4E_Q1	eIF(iso)4E_A1
CDP009540	Bolivia	C. baccatum	eIF4E_N1	eIF(iso)4E_C4
CDP005581	Bolivia	C. baccatum	eIF4E_L1	eIF(iso)4E_C4
CDP004369	Bolivia	C. baccatum	eIF4E_O1F1	eIF(iso)4E_C3
CDP003911	Bolivia	C. baccatum	eIF4E_L1N1	eIF(iso)4E_C4
CDP002616	Bolivia	C. baccatum	eIF4E_N1	eIF(iso)4E_C4
CDP000497	Bolivia	C. baccatum	eIF4E_N1	eIF(iso)4E_C4
CDP009725	Bolivia	C. baccatum	eIF4E_O1F1	eIF(iso)4E_C3
CDP001024	Bolivia	C. baccatum	eIF4E_Q1	eIF(iso)4E_C4
CDP005084	Bolivia	C. baccatum	eIF4E_K1	eIF(iso)4E_C4
CDP006360	Bolivia	C. baccatum	eIF4E_M1	eIF(iso)4E_C4
CDP008052	Bolivia	C. baccatum	eIF4E_M1	eIF(iso)4E_C4
CDP004987	Bolivia	C. baccatum	eIF4E_L1	eIF(iso)4E_C4
CDP000007	Bolivia	C. baccatum	eIF4E_M1N1	eIF(iso)4E_F1
CDP003494	Bolivia	C. baccatum	eIF4E_F1	eIF(iso)4E_C4
CDP007825	Bolivia	C. baccatum	eIF4E_M1	eIF(iso)4E_F1
CDP006881	Bolivia	C. baccatum	eIF4E_O1F1	eIF(iso)4E_C4
CDP006234	Bolivia	C. baccatum	eIF4E_F1	eIF(iso)4E_C4
CDP004291	Bolivia	C. baccatum	eIF4E_K1	eIF(iso)4E_A1
CDP007490	Bolivia	C. baccatum	eIF4E_N1	eIF(iso)4E_C4
CDP005431	Bolivia	C. baccatum	eIF4E_N1	eIF(iso)4E_C4
CDP008886	Bolivia	C. baccatum	eIF4E_N1	eIF(iso)4E_C4
CDP007318	Bolivia	C. baccatum	eIF4E_Q1	eIF(iso)4E_C4
CDP002320	Bolivia	C. baccatum	eIF4E_K1	eIF(iso)4E_C4
CDP004760	Ecuador	C. baccatum	NO AMPLIFICATION	eIF(iso)4E_C4
CDP000447	Ecuador	C. baccatum	eIF4E_F1	eIF(iso)4E_A1
CDP004429	Ecuador	C. baccatum	eIF4E_F1	eIF(iso)4E_C4
CDP007470	Ecuador	C. baccatum	eIF4E_O1	eIF(iso)4E_A1
CDP003497	Ecuador	C. baccatum	eIF4E_F1	eIF(iso)4E_A1
CDP003174	Ecuador	C. baccatum	eIF4E_F1	eIF(iso)4E_A1
CDP000624	Ecuador	C. baccatum	eIF4E_F1	eIF(iso)4E_C4
CDP008397	Ecuador	C. baccatum	eIF4E_K1	eIF(iso)4E_C4
CDP008448	Ecuador	C. baccatum	eIF4E_F1	eIF(iso)4E_A1
CDP009158	Ecuador	C. baccatum	eIF4E_F1	eIF(iso)4E_C4
CDP003269	Ecuador	C. baccatum	eIF4E_O1	eIF(iso)4E_A1
CDP009967	Ecuador	C. baccatum	eIF4E_O1	eIF(iso)4E_A1
CDP007426	Ecuador	C. baccatum	NO AMPLIFICATION	eIF(iso)4E_A1
CDP008419	Ecuador	C. baccatum	NO AMPLIFICATION	eIF(iso)4E_A1
CDP003922	Ecuador	C. baccatum	eIF4E_O1	eIF(iso)4E_C4
CDP005501	Ecuador	C. baccatum	eIF4E_F1	eIF(iso)4E_A1
CDP007475	Ecuador	C. baccatum	eIF4E_K1	eIF(iso)4E_C4
CDP001420	Ecuador	C. baccatum	NO AMPLIFICATION	eIF(iso)4E_A1
CDP003507	Ecuador	C. baccatum	eIF4E_F1	eIF(iso)4E_C4
CDP003451	Ecuador	C. baccatum	eIF4E_F1	eIF(iso)4E_C5
CDP000860	Ecuador	C. baccatum	eIF4E_F1	eIF(iso)4E_C4
CDP008651	Ecuador	C. baccatum	eIF4E_F1	eIF(iso)4E_C4
CDP002074	Ecuador	C. baccatum	eIF4E_F1	eIF(iso)4E_C4
CDP003484	Ecuador	C. baccatum	eIF4E_F1	eIF(iso)4E_C4
CDP006686	Ecuador	C. baccatum	eIF4E_F1	eIF(iso)4E_C4
CDP005839	Ecuador	C. baccatum	eIF4E_F1	eIF(iso)4E_C4
CDP008002	Ecuador	C. baccatum	eIF4E_F1	eIF(iso)4E_C5
CDP009055	Ecuador	C. baccatum	eIF4E_F1	eIF(iso)4E_C4
CDP009599	Ecuador	C. baccatum	eIF4E_F1	eIF(iso)4E_C4
CDP007258	Ecuador	C. baccatum	eIF4E_F1	eIF(iso)4E_C4
CDP001202	Ecuador	C. baccatum	eIF4E_F1	eIF(iso)4E_C4
CDP000614	Ecuador	C. baccatum	eIF4E_F1	eIF(iso)4E_A1
CDP002622	Ecuador	C. baccatum	eIF4E_O1	eIF(iso)4E_A1
CDP006411	Ecuador	C. baccatum	NO AMPLIFICATION	eIF(iso)4E_C4
CDP007543	Bolivia	C. chacoense	eIF4E_C1	eIF(iso)4E_E1
CDP008791	Bolivia	C. chacoense	eIF4E_C1	eIF(iso)4E_E1
CDP008407	Bolivia	C. chinense	eIF4E_H1	eIF(iso)4E_B1
CDP009976	Bolivia	C. chinense	eIF4E_F3H1	eIF(iso)4E_B1
CDP007388	Bolivia	C. chinense	eIF4E_F3	eIF(iso)4E_B1
CDP002521	Bolivia	C. chinense	eIF4E_D1	eIF(iso)4E_B1
CDP004103	Bolivia	C. chinense	eIF4E_I1	eIF(iso)4E_B1
CDP000090	Bolivia	C. chinense	eIF4E_P1	eIF(iso)4E_B1
CDP007930	Ecuador	C. chinense	eIF4E_F3	eIF(iso)4E_B1
CDP001969	Ecuador	C. chinense	eIF4E_F3	eIF(iso)4E_B1
CDP005040	Ecuador	C. chinense	eIF4E_F3	eIF(iso)4E_B1
CDP005295	Ecuador	C. chinense	eIF4E_F3	eIF(iso)4E_B1
CDP003854	Ecuador	C. chinense	eIF4E_F3	eIF(iso)4E_B1
CDP009651	Ecuador	C. chinense	eIF4E_G1	eIF(iso)4E_B1
CDP000004	Ecuador	C. chinense	eIF4E_F3	eIF(iso)4E_B1
CDP006248	Ecuador	C. chinense	eIF4E_F3	eIF(iso)4E_B1
CDP007645	Ecuador	C. chinense	eIF4E_F3	eIF(iso)4E_B1
CDP001070	Ecuador	C. chinense	eIF4E_F3	eIF(iso)4E_B1
CDP007782	Ecuador	C. chinense	eIF4E_F3	eIF(iso)4E_B1
CDP008741	Ecuador	C. chinense	eIF4E_P1	eIF(iso)4E_B1
CDP006774	Ecuador	C. chinense	eIF4E_F3	eIF(iso)4E_B1
CDP006152	Ecuador	C. chinense	eIF4E_D1	eIF(iso)4E_B1
CDP008667	Ecuador	C. chinense	eIF4E_F3	eIF(iso)4E_B1
CDP009144	Ecuador	C. chinense	eIF4E_F3	eIF(iso)4E_B1
CDP006209	Ecuador	C. chinense	eIF4E_F3	eIF(iso)4E_B1
CDP007406	Ecuador	C. chinense	eIF4E_F3	eIF(iso)4E_B1
CDP001182	Ecuador	C. chinense	eIF4E_P1	eIF(iso)4E_B1
CDP009473	Ecuador	C. chinense	eIF4E_F3	eIF(iso)4E_B1
CDP007700	Ecuador	C. chinense	eIF4E_I1	eIF(iso)4E_B1
CDP002693	Ecuador	C. chinense	eIF4E_D1	eIF(iso)4E_B1
CDP008190	Ecuador	C. chinense	eIF4E_I1	eIF(iso)4E_B1
CDP006323	Ecuador	C. chinense	eIF4E_I1	eIF(iso)4E_B1
CDP005852	Ecuador	C. chinense	eIF4E_I1	eIF(iso)4E_B1
CDP007864	Ecuador	C. chinense	eIF4E_D1	eIF(iso)4E_B1
CDP001263	Ecuador	C. chinense	eIF4E_B1	eIF(iso)4E_B1
CDP001186	Ecuador	C. chinense	eIF4E_P1	eIF(iso)4E_B1
CDP009351	Ecuador	C. chinense	eIF4E_F3	eIF(iso)4E_B1
CDP003764	Ecuador	C. chinense	eIF4E_I1	eIF(iso)4E_B1
CDP004946	Ecuador	C. chinense	NO AMPLIFICATION	eIF(iso)4E_B1
CDP002204	Ecuador	C. chinense	eIF4E_I1	eIF(iso)4E_B1
CDP001708	Ecuador	C. chinense	eIF4E_F3	eIF(iso)4E_B1
CDP000486	Ecuador	C. chinense	eIF4E_F3	eIF(iso)4E_B1
CDP005315	Peru	C. chinense	eIF4E_I1	eIF(iso)4E_B1
CDP004427	Bolivia	C. eximium	NO AMPLIFICATION	eIF(iso)4E_K1
CDP008291	Bolivia	C. eximium	NO AMPLIFICATION	eIF(iso)4E_B1
CDP005465	Bolivia	C. frutescens	eIF4E_F3	eIF(iso)4E_C2
CDP008338	Bolivia	C. frutescens	eIF4E_F3	eIF(iso)4E_C2
CDP003661	Ecuador	C. frutescens	eIF4E_F3	eIF(iso)4E_B1
CDP000538	Ecuador	C. frutescens	eIF4E_F3	eIF(iso)4E_C2
CDP004293	Ecuador	C. frutescens	eIF4E_F3	eIF(iso)4E_B1
CDP009897	Ecuador	C. frutescens	eIF4E_F3	eIF(iso)4E_B1
CDP000867	Ecuador	C. frutescens	eIF4E_F2G1	eIF(iso)4E_B1
CDP005414	Ecuador	C. frutescens	eIF4E_F2G1	eIF(iso)4E_B1
CDP007379	Ecuador	C. frutescens	NO AMPLIFICATION	eIF(iso)4E_B1
CDP004191	Ecuador	C. frutescens	eIF4E_F3	eIF(iso)4E_C2
CDP005036	Ecuador	C. frutescens	eIF4E_F2	eIF(iso)4E_C2
CDP003442	Ecuador	C. frutescens	eIF4E_F3	eIF(iso)4E_C2
CDP000437	Ecuador	C. frutescens	eIF4E_F3	eIF(iso)4E_C2
CDP009220	Ecuador	C. frutescens	eIF4E_F3	eIF(iso)4E_B1
CDP000035	Ecuador	C. frutescens	eIF4E_F3	eIF(iso)4E_B1
CDP007553	Ecuador	C. frutescens	eIF4E_F3	eIF(iso)4E_B1
CDP009247	Ecuador	C. frutescens	eIF4E_F3	eIF(iso)4E_B1
CDP004681	Ecuador	C. frutescens	eIF4E_G1	eIF(iso)4E_B1
CDP008061	Ecuador	C. frutescens	eIF4E_F3	eIF(iso)4E_B1
CDP002342	Ecuador	C. frutescens	eIF4E_F3	eIF(iso)4E_B1
CDP008695	Ecuador	C. frutescens	eIF4E_G1	eIF(iso)4E_B1
CDP002520	Ecuador	C. frutescens	eIF4E_F3	eIF(iso)4E_C2
CDP001016	Ecuador	C. frutescens	eIF4E_F3	eIF(iso)4E_B1
CDP008391	Ecuador	C. frutescens	eIF4E_F3	eIF(iso)4E_B1
CDP007030	Ecuador	C. frutescens	eIF4E_F3	eIF(iso)4E_B1
CDP000364	Ecuador	C. frutescens	eIF4E_F2	eIF(iso)4E_B1
CDP006160	Ecuador	C. frutescens	eIF4E_F3	eIF(iso)4E_B1
CDP000973	Ecuador	C. frutescens	eIF4E_G1	eIF(iso)4E_C2
CDP008389	Ecuador	C. frutescens	eIF4E_G1	eIF(iso)4E_C2
CDP007314	Ecuador	C. frutescens	eIF4E_F3	eIF(iso)4E_B1
CDP000348	Ecuador	C. frutescens	eIF4E_F3	eIF(iso)4E_B1
CDP006081	Ecuador	C. frutescens	eIF4E_F3	eIF(iso)4E_B1
CDP002872	Ecuador	C. frutescens	eIF4E_F2	eIF(iso)4E_B1
CDP000815	Ecuador	C. frutescens	NO AMPLIFICATION	eIF(iso)4E_B1
CDP001686	Ecuador	C. frutescens	eIF4E_F2	eIF(iso)4E_B1
CDP006569	Ecuador	C. frutescens	eIF4E_G1	eIF(iso)4E_B1
CDP003572	Ecuador	C. frutescens	eIF4E_G1	eIF(iso)4E_B1
CDP004334	Ecuador	C. frutescens	NO AMPLIFICATION	eIF(iso)4E_B1
CDP002010	Ecuador	C. frutescens	eIF4E_G1	eIF(iso)4E_B1
CDP005838	Ecuador	C. frutescens	eIF4E_F3	eIF(iso)4E_B1
CDP005436	Ecuador	C. frutescens	eIF4E_G1	eIF(iso)4E_B1
CDP000914	Ecuador	C. frutescens	eIF4E_F2	eIF(iso)4E_B1
CDP006811	Ecuador	C. frutescens	eIF4E_G1	eIF(iso)4E_B1
CDP004750	Ecuador	C. frutescens	eIF4E_F2	eIF(iso)4E_B1
CDP006277	Bolivia	C. frutescens	NO AMPLIFICATION	eIF(iso)4E_B1
CDP006951	Ecuador	C. frutescens	eIF4E_R1	eIF(iso)4E_B1
CDP001137	Ecuador	C. frutescens	eIF4E_F3	eIF(iso)4E_B1
CDP007525	Ecuador (Galapagos Islands)	C. frutescens	eIF4E_F2	eIF(iso)4E_B1
CDP009581	Bolivia	C. pubescens	NO AMPLIFICATION	eIF(iso)4E_H1
CDP008229	Bolivia	C. pubescens	NO AMPLIFICATION	eIF(iso)4E_H1
CDP002311	Bolivia	C. pubescens	NO AMPLIFICATION	eIF(iso)4E_Jhet
CDP000101	Bolivia	C. pubescens	NO AMPLIFICATION	eIF(iso)4E_H1
CDP006400	Bolivia	C. pubescens	NO AMPLIFICATION	eIF(iso)4E_H1
CDP007939	Bolivia	C. pubescens	NO AMPLIFICATION	eIF(iso)4E_H1
CDP002317	Bolivia	C. pubescens	NO AMPLIFICATION	eIF(iso)4E_G2
CDP005934	Bolivia	C. pubescens	NO AMPLIFICATION	eIF(iso)4E_H1
CDP006145	Bolivia	C. pubescens	NO AMPLIFICATION	eIF(iso)4E_H1
CDP004295	Bolivia	C. pubescens	NO AMPLIFICATION	eIF(iso)4E_H1
CDP005415	Chile	C. pubescens	NO AMPLIFICATION	eIF(iso)4E_H1
CDP003836	Ecuador	C. pubescens	eIF4E_J1	eIF(iso)4E_H1
CDP006906	Ecuador	C. pubescens	eIF4E_J1	eIF(iso)4E_G2
CDP003173	Ecuador	C. pubescens	eIF4E_J1	eIF(iso)4E_G1
CDP007767	Ecuador	C. pubescens	NO AMPLIFICATION	eIF(iso)4E_G1
CDP009979	Ecuador	C. pubescens	NO AMPLIFICATION	eIF(iso)4E_G2
CDP007610	Ecuador	C. pubescens	eIF4E_J1	eIF(iso)4E_G1
CDP009338	Ecuador	C. pubescens	eIF4E_J1	eIF(iso)4E_H1
CDP004601	Ecuador	C. pubescens	eIF4E_J1	eIF(iso)4E_H1
CDP004623	Ecuador	C. pubescens	NO AMPLIFICATION	eIF(iso)4E_G1
CDP007147	Ecuador	C. pubescens	eIF4E_J1	eIF(iso)4E_G2
CDP002094	Ecuador	C. pubescens	NO AMPLIFICATION	eIF(iso)4E_G2
CDP004244	Ecuador	C. pubescens	eIF4E_J1	eIF(iso)4E_G1
CDP005445	Ecuador	C. pubescens	eIF4E_J1	eIF(iso)4E_G1
CDP001488	Ecuador	C. pubescens	eIF4E_J1	eIF(iso)4E_H1Ih1
CDP005115	Ecuador	C. pubescens	eIF4E_J1	eIF(iso)4E_G1
CDP000777	Ecuador	C. pubescens	eIF4E_J1	eIF(iso)4E_G1
CDP003761	Ecuador	C. pubescens	NO AMPLIFICATION	eIF(iso)4E_G2
CDP002337	Ecuador	C. pubescens	eIF4E_J1	eIF(iso)4E_G1
CDP005432	Ecuador	C. pubescens	eIF4E_J1	eIF(iso)4E_G1
CDP004912	Ecuador	C. pubescens	NO AMPLIFICATION	eIF(iso)4E_G2
CDP006976	Ecuador	C. pubescens	eIF4E_J1	eIF(iso)4E_G2
CDP006638	Ecuador	C. pubescens	eIF4E_J1	eIF(iso)4E_G2
CDP000590	Ecuador	C. pubescens	eIF4E_J1	eIF(iso)4E_G1
CDP004343	Peru	C. pubescens	eIF4E_J1	eIF(iso)4E_G1
