# Supplementary material for: EcoTILLING in Capsicum species: searching for new virus resistances
Source: BMC Genomics. 2010 Nov 12;11:631. doi: 10.1186/1471-2164-11-631 (PMC3091766; doi:10.1186/1471-2164-11-631)
Supplement: Additional file 2 — Alignment of predicted eIF4E proteins from different haplotypes. Alignment using Clustal X of predicted eIF4E proteins from different haplotypes detected by EcoTILLING and eIF4E protein of pvr2+ allele [Genbank: AAM82190]. [file 1471-2164-11-631-S2.TXT]

pvr2+_AAM82190       MATAEMEKTTTFDEAEKVKLNANEADDEVEEGEIVEETDDTTSYLSKEIATKHPLEHSWT 60
eIF4E_D              ------EKTTTFDEAEKVKLNANEADDEVEEGEIVEETDDTTSYLSKEIATKHPLEHSWT 54
eIF4E_I              ------EKTTTFDEAEKVKLNANEADDEVEEGEIVEETDDTTSYLSKEIAAKHPLEHSWT 54
eIF4E_P              ------EKTTTFDEAEKVKLNANEADDEVEEGEIVEETDDTTSYLSKEIAAKHPLEHSWT 54
eIF4E_B              ------EKTTTFDEAEKVKLNANEADDEVEEGEIVEETDDTTSYLSKEIATKHPLEHSWT 54
eIF4E_A              ------EKTTTFDEAEKVKLNANEADDEVEEGEIVEETDDTTSYLSKEIATKHPLEHSWT 54
eIF4E_E              ------EKTTTFDEAEKVKLNANEADDEVEEGEIVEETDDTTSYLSKEIATKHPLEHSWT 54
eIF4E_L              ------EKTTTFDEAEKVKLNANEADDEVEEGEIVEETDDTTSYLSKEIATKHPLEHSWT 54
eIF4E_R              ------EKTTTFDEVEKVKLNANEADDEVEEGEIVEETDDTTSYLSKEIATKHPLEHSWT 54
eIF4E_C              ------EKTTTFDETEKVKLNANEADDEVEEGEIVEETDDTTSYLSKEIATKHPLEHSWT 54
eIF4E_F              ------EKTTTFDEAEKVKLNANEADDEVEEGEIVEETDDTTSYLSKEIATKHPLEHSWT 54
eIF4E_J              ------EKTTTFDEAEKVKLNANEADDEVEEGEIVEETDDTTSYLSKEIATKHPLEHSWT 54
eIF4E_Q              ------EKTTTFDEAEKVKLNANEADDEVEEGEIVEETDDTTSYLSKEIATKHPLEHSWT 54
eIF4E_G              ------EKTTTFDEAEKVKLNANEADDEVEEGEIVEETDDTTSYLSKEIATKHPLEHSWT 54
eIF4E_M              ------EKTTTFDEAEKVKLNANEADDEVEEGEIVEETDDTTSYLSKEIATKHPLEHSWT 54
eIF4E_N              ------EKTTTFDEAEKVKLNANEADDEVEEGEIVEETDDTTSYLSKEIATKHPLEHSWT 54
eIF4E_Sh             ------EKTTTFDEAEKVKLNANEADDEVEEGEIVEETDDTTSYLSKEIATKHPLEHSWT 54
eIF4E_O              ------EKTTTFDEAEKVKLNANEADDEVEEGEIVEETDDTTSYLSKEIATKHPLEHSWT 54
eIF4E_H              ------EKTTTFDEAEKVKLNANEADDEVEEGEIVEETDDTTSYLSKEIATKHPLEHSWT 54
eIF4E_K              ------EKTTTFDEAEKVKLNANEADDEVEEGEIVEETDDTTSYLSKEIATKHPLEHSWT 54
                           ********.***********************************:*********

pvr2+_AAM82190       FWFDNPVAKSKQAAWGSSLRNVYTFSTVEDFWGAYNNIHHPSKLVVGADLHCFKHKIEPK 120
eIF4E_D              FWFDNTVAKSRQDAWGSSLRNVYTFSTVEDFWGAYNNIHHPSKLVVRADLHCFKHKIEPK 114
eIF4E_I              FWFDNTVAKSRQAAWGSSLRNVYTFSTVEDFWGAYNNIHHPSKLVVRADLHCFKHKIEPK 114
eIF4E_P              FWFDNPVAKSRQAAWGSSLRNVYTFSTVEDFWGAYNNIHHPSKLVVGADLHCFKHKIEPK 114
eIF4E_B              FWFDNPVAKSKQAAWGSSLRNVYTFSTVEDFWGAYNNIHHPSKLVVGADLHCFKHKIEPK 114
eIF4E_A              FWFDNPEAKSKQAAWGSSRRNVYTFSTVEDFWGAYNNIHHPSKLVVGANLHCFKHKIEPK 114
eIF4E_E              FWFDNPEAKSKQAAWGSSRRNVYTFSTVEDFWGAYNNIHHPSKLVVGADLHCFKHKIEPK 114
eIF4E_L              FWFDNPVAKSRQAAWGSSRRNVYTFSTVEDFWGAYNNIHHPSKLVVGADLHCFKHKIEPK 114
eIF4E_R              FWFDNPVAKSRQAAWGSSLRNVYTFSTVEDFWGAYNNIHHPSKLVVGADLHCFKHKIEPK 114
eIF4E_C              FWFDNPVAKSRQAAWGSSLRNVYTFSTVEDFWGAYNNIHHPSKLVVGADLHCFKHKIEPK 114
eIF4E_F              FWFDNPVAKSRQAAWGSSLRNVYTFSTVEDFWGAYNNIHHPSKLVVGADLHCFKHKIEPK 114
eIF4E_J              FWFDNPVAKSRQAAWGSSLRNVYTFSTVEDFWGAYNNIHHPSKLVVGADLHCFKHKIEPK 114
eIF4E_Q              FWFDNPVAKSRQAAWGISLRNVYTFSTVEDFWGAYNNIHHPSKLVVGADLHCFKHKIEPK 114
eIF4E_G              FWFDNPVAKSRQAAWGSSLRNVYTFSTVEDFWGAYNNIHHPSKLVVGADLHCFKHKIEPK 114
eIF4E_M              FWFDNPVAKSRQTAWGSSLRNVYTFSTVEDFWGAYNNIHHPSKLVVGADLHCFKHKIEPK 114
eIF4E_N              FWFDDPVAKSRQADWGSSLRNVYTFSTVEDFWGAYNNIHHPSKLVVGADLHCFKHKIEPK 114
eIF4E_Sh             FWFDDPVAKSRQADWGSSLRNVYTFSTVEDFWGAYNNIHHPSKLVVGADLHCFKHKIEPK 114
eIF4E_O              FWFDDPVAKSRQAAWGSSLRNVYTFSTVEDFWGAYNNIHHPSKLVVGADLHCFKHKIEPK 114
eIF4E_H              FWFDDPVAKSRQAAWGSSLRNVYTFSTVEDFWGAYNNIHHPSKLVVGADLHCFKHKIEPK 114
eIF4E_K              FWFDDPVAKSRQDAWGSSLRNVYTFSTVEDFWGAYNNIHHPSKLVVGADLHCFKHKIEPK 114
                     ****:. ***:*  ** * *************************** *:***********

pvr2+_AAM82190       WEDPVCANGGTWKMSFSKGKSDTSWLYTLLAMIGHQFDHEDEICGAVVSVRGKGEKISLW 180
eIF4E_D              WEDPVCANGGTWKMSFSKGKSDTSWLYTLLAMIGHQFDHEDEICGAVVSVRGKGEKISLW 174
eIF4E_I              WEDPVCANGGTWKMSFSKGKSDTSWLYTLLAMIGHQFDHEDEICGAVVSVRGKGEKISLW 174
eIF4E_P              WEDPVCANGGTWKMSFSKGKSDTSWLYTLLAMIGHQFDHEDEICGAVVSVRGKGEKISLW 174
eIF4E_B              WEDPVCANGGTWKMSFSKGKSDTSWLYTLLAMIGHQFDHEDEICGAVVSVRGKGEKISLW 174
eIF4E_A              WEDPVCANGGTWKMSFSKGKSDTSWLYTLLAMIGHQFDHEDEICGAVVSVRGKGEKISLW 174
eIF4E_E              WEDPVCANGGTWKMSFSKGKSDTSWLYTLLAMIGHQFDHEDEICGAVVSVRGKGEKISLW 174
eIF4E_L              WEDPVCANGGTWKMSFSKGKSDTSWLYTLLAMIGHQFDHEDEICGAVVSVRGKGEKISLW 174
eIF4E_R              WEDPVCANGGTWKMSFSKGKSDTSWLYTLLAMIGHQFDHEDEICGAVVSVRGKGEKISLW 174
eIF4E_C              WEDPVCANGGTWKMSFSKGKSDTSWLYTLLAMIGHQFDHEDEICGAVVSVRGKGEKISLW 174
eIF4E_F              WEDPVCANGGTWKMSFSKGKSDTSWLYTLLAMIGHQFDHEDEICGAVVSVRGKGEKISLW 174
eIF4E_J              WEDPVCANGGTWKMSFSKGKSDTSWLYTLLAMIGHQFDHGDEICGAVVSVRGKGEKISLW 174
eIF4E_Q              WEDPVCANGGTWKMSFSKGKSDTSWLYTLLAMIGHQFDHEDEICGAVVSVRGKGEKISLW 174
eIF4E_G              WEDPVCANGGIWKMSFSKGKSDTSWLYTLLAMIGHQFDHEDEICGAVVSVRGKGEKISLW 174
eIF4E_M              WEDPVCANGGTWKMSFSKGKSDTSWLYTLLAMIGHQFDHEDEICGAVVSVRGKGEKISLW 174
eIF4E_N              WEDPVCANGGTWKMSFSKGKSDTSWLYTLLAMIGHQFDHEDEICGAVVSVRGKGEKISLW 174
eIF4E_Sh             WEDPVCANGGIWKMSFSKGKSDTSWLYTLLAMIGHQFDHEDEICGAVVSVRGKGEKISLW 174
eIF4E_O              WEDPVCANGGTWKMSFSKGKSDTSWLYTLLAMIGHQFDHEDEICGAVVSVRGKGEKISLW 174
eIF4E_H              WEDPVCANGGTWKMSFSKGKSDTSWLYTLLAMIGHQFDHEDEICGAVVSVRGKGEKISLW 174
eIF4E_K              WEDPVCANGGTWKMSFSKGKSDTSWLYTLLAMIGHQFDHEDEICGAVVSVRGKGEKISLW 174
                     ********** **************************** ********************


pvr2+_AAM82190       TKNAANETAQVSIGKQWKQFLDYSDSVGFIFHDDAKRLDRNAKNRYTV 228
eIF4E_D              TKNAANETAQVSIGKQWKQFLDYSDSVGFIFHDDAKRFDRNAKNRYTV 222
eIF4E_I              TKNAANETAQVSIGKQWKQFLDYSDSVGFIFHDDAKRLDRNAKNRYTV 222
eIF4E_P              TKNAANETAQVSIGKQWKQFLDYSDSVGFIFHDDAKRLDRNAKNRYTV 222
eIF4E_B              TKNAANETAQVSIGKQWKQFLDYSDSVGFIFHDDAKRLDRNAKNRYTV 222
eIF4E_A              TKNAANETAQVSIGKQWKQFLDYSDSVGFIFHDDAKRLDRNAKNRYTV 222
eIF4E_E              TKNAANETAQVSIGKQWKQFLDYSDSVGFIFHDDAKRLDRNAKNRYTV 222
eIF4E_L              TKNAANETAQVSIGKQWKQFLDYSDSVGFIFHDDAKRLDRNAKNRYTV 222
eIF4E_R              TKNAANETAQVSIGKQWKQFLDYSDSVGFIFHDDAKRLDRNAKNRYTV 222
eIF4E_C              TKNAANETAQVSIGKQWKQFLDYSDSVGFIFHDDAKRLDRNAKNRYTV 222
eIF4E_F              TKNAANETAQVSIGKQWKQFLDYSDSVGFIFHDDAKRLDRNAKNRYTV 222
eIF4E_J              TKNAANETAQVSIGKQWKQFLDYSDSVGFIFHDEAARLERNAKNRYTV 222
eIF4E_Q              TKNAANETAQVSIGKQWKQFLDYSDSVGFIFHDDAKRLDRNAKNRYTV 222
eIF4E_G              TKNAANETAQVSIGKQWKQFLDYSDSVGFIFHDDAKRLDRNAKNRYTV 222
eIF4E_M              TKNAANETAQVSIGKQWKQFLDYSDSVGFIFHDDAKRLDRNAKNRYTV 222
eIF4E_N              TKNAANETAQVSIGKQWKQFLDYSDSVGFIFHDDAKRLDRNAKNRYTV 222
eIF4E_Sh             TKNAANETAQVSIGKQWKQFLDYSDSVGFIFHDDAKRLDRSAKNRYTV 222
eIF4E_O              TKNAANETAQVSIGKQWKQFLDYSDSVGFIFHDDAKRLDRNAKNRYTV 222
eIF4E_H              TKNAANETAQVSIGKQWKQFLDYSDSVGFIFHHDAKRRDRNAKNRYTV 222
eIF4E_K              TKNAANETAQVSIGKQWKQFLDYSDSVGFIFHDDAKRLDRNAKNRYTV 222
                     ********************************.:* * :* *******
