# Supplementary material for: EcoTILLING in Capsicum species: searching for new virus resistances
Source: BMC Genomics. 2010 Nov 12;11:631. doi: 10.1186/1471-2164-11-631 (PMC3091766; doi:10.1186/1471-2164-11-631)
Supplement: Additional file 3 — Alignment of predicted eIF(iso)4E proteins from different haplotypes. Alignment using Clustal X of predicted eIF(iso)4E proteins from different haplotypes detected by EcoTILLING and eIF(iso)4E protein of pvr6+ allele [Genbank: AAY62609]. [file 1471-2164-11-631-S3.TXT]

pvr6+_AAY62609      MATEAPPPVDTTEVPPFTAAETAVKQPHKLERKWTFWFDNQSKPKQGAAWGSSLKKAYTF 60
eIF_iso_4E_H        ----APPPVDTTEVPPFTAEETAAKQPHKLERKWTFWFDNQSKPKQGAAWGSSLKKAYTF 56
eIF_iso_4E_Ih       ----APPPVDTTEVPPFTAEETASKQPHKLERKWTFWFDNQSKPKQGAAWGSSLKKAYTF 56
eIF_iso_4E_G        ----APPPVDTTEVPPFTAEETAAKQPHKLERKWTFWFDNQSKPKQGAAWGSSLKKAYTF 56
eIF_iso_4E_E        ----APPPVDTTEVPPFTAEETAVKQPHKLERKWTFWFDNQSKPKQGAAWGSSLKKAYTF 56
eIF_iso_4E_A        ----APPPVDTTEVPPFTATETAVKQPHKLERKWTFWFDNQSKPKQGAAWGSSLKKAYTF 56
eIF_iso_4E_D        ----APPPVDTTEVPPFTAAETAVKQPHKLERKWTFWFDNQSKPKQGAAWGSSLKKAYTF 56
eIF_iso_4E_B        ----APPPVDTTEVPPFTAAETAVKQSHKLERKWTFWFDNQSKPKQGAAWGSSLKKAYTF 56
eIF_iso_4E_F        ----APPPVDTTEVPTFTAAETAVKQPHKLERKWTFWFDNQSKPKQGAAWGSSLKKAYTF 56
eIF_iso_4E_C        ----APPPVDTTEVPPFTAAETAVKQPHKLERKWTFWFDNQSKPKQGAAWGSSLKKAYTF 56
eIF_iso_4E_K        ----APPPVDTTEVTPFTAAETAEKQPHKLERKWTFWFDNQSKPKQGAAWGSSLKNAYTF 56
                        **********..*** *** **.****************************:****

pvr6+_AAY62609      DTVEEFWSLYDQIFKPSKLTVNADFHLFKAGIEPKWEDPECANGGKWTVTSSRKANLETM 120
eIF_iso_4E_H        DTIEEFWSLYDQIFKPSKLTVNADFHLFKAGIEPKWEDPECANGGKWTVTSSRKANLETM 116
eIF_iso_4E_Ih       DTIEEFWSLYDQIFKPSKLTVNADFHLFKAGIEPKWEDPECANGGKWTVTSSRKANLETM 116
eIF_iso_4E_G        DTVEEFWSLYDQIFKPSKLTVNADFHLFKAGIEPKWEDPECANGGKWTVTSSRKANLETM 116
eIF_iso_4E_E        DTVEEFWSLYDQIFKPSKLTVNADFHLFKAGIEPKWEDPECANGGKWTVTSSRKANLEIM 116
eIF_iso_4E_A        DTVEEFWSLYDQIFKPSKLTVNADFHLFKAGIEPKWEDPECANGGKWTVTSSRKANLETM 116
eIF_iso_4E_D        DTVEEFWSLYDQIFKPSKLTVNADFHLFKTGIEPKWEDPECANGGKWTVTSSRKANLETM 116
eIF_iso_4E_B        DTVEEFWSLYDQIFKPSKLTVNADFHLFKTGIEPKWEDPECANGGKWTVTSSRKANLETM 116
eIF_iso_4E_F        DTVEEFWSLYDQIFKPSKLTVNADFHLFKAGIEPKWEDPECANGGKWTVTSSRKANLETM 116
eIF_iso_4E_C        DTVEEFWSLYDQIFKPSKLTVNADFHLFKAGIEPKWEDPECANGGKWTVTSSRKANLETM 116
eIF_iso_4E_K        DTVEEFWSLYDQIFKPSKLTVNADFHLFKAGIEPKWEDPECANGGKWTVTSSRKPNLETM 116
                    **:**************************:************************.*** *

pvr6+_AAY62609      WLETLMALVGEQFDDSEDICGVVASVRRSQDKLSLWTKTATNEAAQMGIGRKWKEIIDTE 180
eIF_iso_4E_H        WLETLMALVGEQFDDSEDICGVVASVRRSQDKLSLWTKTATNEAAQMGIGRKWKEIIDTE 176
eIF_iso_4E_Ih       WLETLMALVGEQFDDSEDICGVVASVRRSQDKLSLWTKTATNEAAQMGIGRKWKEIIDTE 176
eIF_iso_4E_G        WLETLMALVGEQFDDSEDICGVVASVRRSQDKLSLWTKTATNEAAQMGIGRKWKEIIDTE 176
eIF_iso_4E_E        WLETLMALVGEQFDDSEDICGVVASVRRSQDKLSLWTKTATNEAAQMGIGRKWKEIIDTE 176
eIF_iso_4E_A        WLETLMALVGEQFDDSEDICGVVASVRRSQDKLSLWTKTATNEAAQMGIGRKWKEIIDTE 176
eIF_iso_4E_D        WLETLMALVGEQFDDSEDICGVVASVRRSQDKLSLWTKTATNEAAQMGIGRKWKEIIDTE 176
eIF_iso_4E_B        WLETLMALVGEQFDDSEDICGVVASVRRSQDKLSLWTKTATNEAAQMGIGRKWKEIIDTE 176
eIF_iso_4E_F        WLETLMALVGEQFDDSEDICGVVASVRRSQDKLSLWTKTATNEAAQMGIGRKWKEIIDTE 176
eIF_iso_4E_C        WLETLMALVGEQFDDSEDICGVVASVRRSQDKLSLWTKTATNEAAQMGIGRKWKEIIDTE 176
eIF_iso_4E_K        WLETLMALVGEQFDDSEDICGVVASVRRSQDKLSLWTKTATNEAAQMGIGRKWKEIIDTE 176
                    ************************************************************

pvr6+_AAY62609      KISYSFHDDSKRERSAKSRYTV 202
eIF_iso_4E_H        KISYSFHDDSKRERSAKSRYTV 198
eIF_iso_4E_Ih       KISYSFHDDSKRERSAKSRYTV 198
eIF_iso_4E_G        KISYSFHDDSKRERSAKSRYTV 198
eIF_iso_4E_E        KISYSFHDDSKRERSAKSRYTV 198
eIF_iso_4E_A        KISYSFHDDSKRERSAKSRYTV 198
eIF_iso_4E_D        KISYSFHDDSKRERSAKSRYTV 198
eIF_iso_4E_B        KISYSFHDDSKRERSAKSRYTV 198
eIF_iso_4E_F        KISYSFHDDSKRERSAKSRYTV 198
eIF_iso_4E_C        KISYSFHDDSKRERSAKSRYTV 198
eIF_iso_4E_K        KISYSFHDDSKRERSAKSRYTV 198
                    **********************
